# Supplementary material for: IL18 Receptor Signaling Inhibits Intratumoral CD8+ T-Cell Migration in a Murine Pancreatic Cancer Model
Source: Cells. 2023 Jan 31;12(3):456. doi: 10.3390/cells12030456 (PMC9913970; doi:10.3390/cells12030456)
Supplement: Supplementary file 1 [file cells-12-00456-s001.zip]

Archive with 6 entries (6 files):
- Sup 1_221207.tiff
- Sup 2_221204.tiff
- Video S1 DSFC PancOVA WT CTL.mp4
- Video S2 DSFC PancOVA IL18rko CTL.mp4
- Video S3 Spheroid Il1rko early.mp4
- Video S4 Spheroid Il1rko late.mp4
